# Supplementary material for: Condensin I protects meiotic cohesin from WAPL-1 mediated removal
Source: PLoS Genet. 2018 May 16;14(5):e1007382. doi: 10.1371/journal.pgen.1007382 (PMC5973623; doi:10.1371/journal.pgen.1007382)
Supplement: S1 Table — Numerical data underlying graphs and summary statistics. (XLSX) [file pgen.1007382.s005.xlsx]

## Sheet: Fig 1C
Fig 1C	COH-3/4 DF values						REC-8 DF values
	wt, vector	wt, wapl(RNAi)	dpy-28, vector	dpy-28, wapl(RNAi)			wt, vector	wt, wapl(RNAi)	dpy-28, vector	dpy-28, wapl(RNAi)
	328	1307	184	277			305	865	232	255
	530	396	81	224			684	1070	183	674
	143	1121	118	202			633	1575	378	571
	334	456	228	330			531	1097	239	549
	343	1277	337	823			911	912	276	413
	477	1267	218	271			1362	1048	104	998
	459	965	73	251			698	610	378	292
	456	741	25	329			774	682	416	486
	717	731	122	107			1109	466	224	362
	39	492	87	325			1009	1266	297	163
	309	291	386	259			1351	682	137	727
	255	677	392	120			1201	1251	268	559
	283	696	66	211			1229	551	97	1060
	88	733	45	357			1205	997	237	464
	188	793	146	289			833	450	252	462
	395	340	151	556			737	744	512	541
	277	894	146	242			567	1018	211	487
	560	586	119	185			710	756	294	301
	631	189	125	228			1150	731	272	754
	457	598	107	120			433	545	221	442
	641	546	261	104			743	398	201	711
	747	251	105	171			874	447	340	315
	347	344	219	592			1144	742	170	969
	449	899	154	234			650	1602	88	837
	248	503	575	539			1229	899	429	1052
	195	421	38	348			526	679	479	1105
	191	283	154	805			643	775	411	1066
	340	86	332	245			987	568	215	397
	408	318	231	639			454	443	97	566
	319	285	321	110			574	516	477	45
	240	670	219	264			337	1479	518	1216
	272	212	209	483			522	1523	121	947
	310	846	198	424			551	931	179	740
	243	868	196	600			769	935	90	1199
	328	365	222	550			213	793	612	190
	592	441	186	715			288	653	340	895
	295	599	71	784			612	1171	188	765
	317	584	243	200			535	1064	223	727
	308	106	138	650			624	629	225	592
	550	226	246	988			603	798	425	634
	402	354	145	572			632	702	72	270
	102	694	178	601			418	540	390	1413
	294	215	148	402			541	651	422	728
	209	970	44	769			591	520	63	568
	393	54	147	453			870	545	166	943
	152	181	80	392			682	698	217	440
	681	444	54	339			313	622	111	380
	465	694	84	582			460	760	351	1078
	624	1001	41	482			562	543	295	755
	146	430	52	729			325	170	171	514
	504	270	181	243			719	734	444	651
	346	434	75	333			515	402	433	422
	351	367	159	463			701	536	419	296
	12	511	60	614			451	533	241	625
	603	414	88	492			552	753	302	392
	338	380	131	411			613	982	268	577
	396	293	86	263			855	949	228	668
	160	525	52	195			1003	939	165	624
	167	285	233	604			481	130	146	480
	321	782	135	654			518	958	69	138
	232	540	201	286			454	762	241	318
	541	305	36	376			912	772	126	587
	131	466	103	289			1119	864	114	186
	384	574	65	252			547	209	277	579
	383	482	102	278			760	230	165	422
	154	279	112	611			812	783	158	603
	409	455	70	301			992	257	595	603
	480	567	150	394			946	356	538	923
	354	384	92	401			899	213	158	794
	267	383	61	291			1331	199	238	518
	157	368	152	610			854	964	160	750
	415	212	225	344			665	510	114	1090
	331	572	206	539			809	223	539	431
	244	320	306	347			786	489	205	450
	123	356	219	247			549	311	151	143
	173	589	162	74			917	675	281	1057
	302	223	245	317			703	372	91	437
	112	309	341	460			169	306	89	722
	175	292	235	124			560	304	152	225
	206	466	289	294			107	736	90	431
	248	493	93	263			546	481	234	476
	548	311	309	348			336	393	153	290
	349	414	155	503			314	235	79	736
	56	942	98	670			267	342	142	458
	304	452	148	275			318	367	96	495
	524	567	137	621			199	40	85	615
	330	630	205	210			153	361	70	743
	640	242	148	521			123	362	50	547
	448	570	69	218			476	371	36	649
	570	335	114	636			297	938	170	872
	416	186	169	236			1015	458	147	195
	166	514	69	440			328	833	183	661
	240	792	131	241			107	830	135	751
	324	439	72	371			195	376	76	728
	507	439	70	177			590	471	270	466
	252	480	228	388			501	417	86	215
	297	618	194	367			198	937	181	305
	372	138	83	717			99	989	132	251
	309	805	122	521			181	643	452	588
	156	142	63	348			514	351	289	738
	396	257	70	733			727	482	75	285
	203	691	161	1069			414	542	151	448
	516	978	245	1449			636	535	24	136
	544	691	214	1682			295	727	93	395
	417	568	121	636			299	742	147	455
	192	761	371	979			206	533	167	377
	161	479	382	617			362	483	262	177
	377	605	213	708			364	908	193	665
	593	375	145	822			299	496	51	257
	888	260	308	462			509	832	299	546
	407	1053	178	883			158	396	132	784
	180	416	222	738			414	469	125	302
	491	1133	290	858			333	254	32	787
	132	384	186	740			128	205	108	37
	202	347	60	630			160	679	264	372
	906	765	185	567			263	159	185	422
	990	297	142	643			382	190	44	81
	384	480	116	728			583	307	299	540
	994	519	153	623			448	272	57	314
	427	1152	144	534			590	116	83	548
	302	523	121	465			336	61	108	586
	994	852	382	371			267	469	61	184
	746	527	180	561			485	310	156	144
	182	1759	124	244			77	145	97	491
	355	381	51	363			507	71	130	514
	762	887	274	481			832	338	41	365
	404	740	85	292			448	190	101	397
	608	775	68	444			267	443	52	246
	1001	326	59	472			416	709	128	128
	665	588	117	671			159	235	349	801
	848	737	47	372			190	280	280	580
	608	289	42	196			307	268	90	576
	351	648	60	395			272	128	260	337
	112	363	66	164			116	368	123	551
	603	647	50	513			61	217	102	286
	307	322	109	625			469	292	277	459
	253	390	62	438			310	270	188	404
	647	914	45	260			145	260	256	152
	550	362	101	639			71	222		311
	148	547	40	229			338	168		507
	137	91	161	533			190	73		275
	104	455	42	517			443	409		752
	494	423	8	484			709	310		650
	137	907	61	536			235	163
	296	419	42	516			280
	317	592	55	570			268
	548	297	66	559			128
	162	451	118	391			368
	265	331	43	615			217
	108	220	28	1160			292
	356	328	17	748			270
	183	669	160	504			260
	239	284	71	515			222
	140	606	61	667			168
	311	469	248	978			73
	335	439	55	328			409
	210	504	405	551			310
	141	368	231	777			163
	147	308	327	407
	229	447	33	363
	280	618	116	1478
	297	542	107	525
	117	808	34	438
	258	471	142	432
	158	779	272	374
	298	386	231	373
	67	493		787
	253	613		101
	283	763		389
	292	426		430
	209	505		507
	201	655		609
	487	810		675
	140	443		691
	219	770		519
	234	1164		95
	467	746		521
	45	961		673
	234	1001		449
	281	990		449
	181	1362		467
	258	962		1124
	240	652		344
	208	861		587
	137	544		387
	271	656		340
	444	508		358
	239	884		547
	305	318		465
	370	279		266
	94	996		225
	152	1023		631
	68	360		630
	171	711		551
	81	287		294
	179	571		548
	393	604		817
	136	772		416
	555	411		714
	406	402		1487
	209	473		1087
	291	649		1044
	381	249		2190
	231	620		1727
	186	618		944
	121	622		976
	260	249		1478
	121	376		1677
	497	877		996
	191			512
	94			548
	153			1361
	450			636
	380			1212
	215			2162
	379			585
	785			1809
	321			1967
	121			1038
	350			1603
	404			1426
	528			1863
	578
	376
	450
	667
	228
	417
	191
	589
	424
	295
	327
Mean	341.318	553.053	149.512	568.554			521.57	572.806	211.355	539.594
t-test	wt vector vs	wt vector vs	dpy-28 vector vs	wt wapl vs			wt vector vs	wt vector vs	dpy-28 vector vs	wt wapl vs
	wt wapl	dpy-28 vector	dpy-28wapl	wt dpy-28			wt wapl	dpy-28 vector	dpy-28wapl	wt dpy-28
	1.00918e-18	6.18615e-32	2.32074e-39	0.626361			0.162941	2.18046e-24	4.40143e-29	0.347419

## Sheet: Fig 1D
qPCR data
Target	Treatment	CT PCM	CT PCM	CT Target	CT Target	dCt(Target-PCM)	dCt(Target-PCM)	Mean dCт	Dct expression	Mean Dct expression	Std. Dev. Dct exp	ddCT Expression
coh-3	vector	18.0245	18.0656	18.8148	18.8295	0.790304	0.763861	0.777082	0.583546	0.473281	0.224015	1
		18.1637	17.8996	18.4795	18.9594	0.315811	1.05983	0.687821	0.620791
		19.9184	19.878	21.9842	22.2406	2.06578	2.36262	2.2142	0.215506
	coh-4 coh-3 mutant	17.3643	17.3186	25.2694	25.5058	7.90511	8.18719	8.04615	0.00378326	0.00334381	0.00314373	0.00706517
		20.724	20.2919	38.6428	38.6428	17.9188	18.3509	18.1349	3.47426e-06
		17.7008	17.7006	25.1331	24.9145	7.43237	7.21395	7.32316	0.00624469
	capg-1(RNAi)	19.6238	19.8411	20.3004	20.5162	0.676552	0.675083	0.675817	0.625977	0.581051	0.149313	1.22771
		19.7534	19.8349	21.0512	21.0786	1.29786	1.24372	1.27079	0.414434
		21.1386	20.6182	21.2967	21.478	0.158138	0.859724	0.508931	0.702743
Target	Treatment	CT PCM	CT PCM	CT Target	CT Target	dCt(Target-PCM)	dCt(Target-PCM)	Mean dCт	Dct expression	Mean Dct expression	Std. Dev. Dct exp	ddCT Expression
rec-8	vector	21.4203	21.2983	22.6332	22.784	1.21296	1.48574	1.34935	0.392469	0.353693	0.0656397	1
		21.4523	21.4962	23.0417	22.6185	1.58941	1.1223	1.35585	0.390704
		20.3122	19.9713	21.8544	22.1237	1.54227	2.1524	1.84733	0.277905
	rec-8 mutant	21.1858	20.9271	28.5933	27.2673	7.4075	6.34023	6.87386	0.0085263	0.00905954	0.00145497	0.0256142
		18.1159	18.0206	24.6498	24.5777	6.53384	6.55706	6.54545	0.0107059
		20.8608	20.7824	27.775	27.8192	6.91418	7.03678	6.97548	0.00794642
	capg-1(RNAi)	20.6195	20.431	21.5031	21.0289	0.883648	0.597931	0.740789	0.598412	0.580484	0.0797487	1.64121
		20.0907	20.0797	20.7537	20.6609	0.662926	0.58119	0.622058	0.649743
		20.4823	20.501	21.2154	21.8068	0.733128	1.30581	1.01947	0.493298

## Sheet: Fig 2B and D
# 5S foci (Fig 2B)
wild type
#foci	MT	TZ	EP	MP	LP		wild type	TZ	EP	MP	LP
1	0	55	42	48	49		1	55	42	48	49
2	52	12	4	1	3		more than 1	12	4	1	3
3	0	0	0	0	0
4	0	0	0	0	0		Fisher's exact test	0.5442	0.7495	0.0016	<0.0001
total	52	67	46	49	52					**	***
dpy-28							dpy-28
#foci	MT	TZ	EP	MP	LP			TZ	EP	MP	LP
1	0	132	146	140	131		1	132	146	140	131
2	155	22	11	30	78		more than 1	22	11	33	86
3	0	0	0	3	7
4	0	0	0	0	1
total	155	154	157	173	217
dpy-28, wapl
#foci	MT	TZ	EP	MP	LP			TZ	EP	MP	LP
1	0	85	98	106	109		1	85	98	106	109
2	43	8	8	18	23		more than 1	8	8	20	23
3	0	0	0	2	0
4	0	0	0	0	0		Fisher's exact test
	43	93	106	126	132		vs dpy-28	0.2295	1	0.5407	<0.0001
											***
							vs wild type	0.0931	0.7549	0.0091	0.0579
X-YAC foci (Fig 2D)
wild type
#foci	MT	TZ	EP	MP	LP		wild type	MT	TZ	EP	MP	LP
1	30	25	31	30	34		1	30	25	31	30	34
2	0	0	3	4	5		more than 1	0	0	3	4	5
3	0	0	0	0	0
4	0	0	0	0	0
	30	25	34	34	39
dpy-28							dpy-28
#foci	MT	TZ	EP	MP	LP			MT	TZ	EP	MP	LP
1	40	38	39	34	35		1	40	38	39	34	35
2	0	2	17	22	27		more than 1	0	2	21	25	28
3	0	0	4	2	1
4	0	0	0	1	0		Fisher's exact test	1	0.5192	0.0062	0.0024	0.001
	40	40	60	59	63					**	**	***

## Sheet: Fig 3C and E
SYP-1 DF values
	Fig 3C			Fig 3E
	wild type	dpy-28		dpy-28, vector RNAi	dpy-28, wapl RNAi
	953	440		892	906
	537	341		415	670
	726	323		627	712
	500	382		309	576
	433	280		642	860
	934	330		462	1053
	563	117		1080	753
	494	269		980	749
	777	591		689	855
	968	519		513	1425
	769	250		908	554
	477	233		595	610
	783	308		728	949
	674	142		1039	1116
	221	204		662	742
	252	357		632	664
	271	403		1089	543
	290	231		660	1000
	472	229		575	447
	579	282		990	710
	380	396		510	597
	513	508		562	1442
	473	560		841	624
	303	473		440	508
	617	697		192	993
	583	511		126	881
	690	318		491	1227
	645	390		461	360
	196	319		754	681
	126	368		95	950
	224	406		459	1280
	269	448		664	781
	965	823		201	793
	678	355		322	531
	696	674		402	426
	382	380		303	667
	297	311		435	770
	401	360		368	413
	435	382		258	661
	234	350		291	557
	478	559		316	440
	393	832		188	550
	219	491		345	761
	444	481		317	563
	105	355		233	350
	162	514		357	978
	458	584		609	495
	274	398		395	926
	307	525		462	246
	188	538		366	460
	500	525		375	430
	754	645		334	562
	135	533		379	884
	275	514		386	748
	844	204		354	580
	501	569		597	497
	85	378		346	705
	155	386		145	516
	546	667		271	254
	712	535		586	715
	451	275		258	587
	797	289		578	816
	1006	358		444	671
	618	400		151	541
	682	592		595	753
	588	553		424	632
	706	441		122	825
	720	311		435	525
	420	440		962	518
	708	506		293	353
	457	510		611	451
	245	458		475	622
	570	583		531	106
	660	522		449	415
	593	492		717	683
	832	532		608	931
	655	646		273	496
	590	621		255	617
	619	649		292	469
	346	192		236	514
average	507.225	435.788		484.15	677.763
t-test	wild type versus dpy-28			dpy-28, vector RNAi versus dpy-28 wapl RNAi
		0.0209572			1.38532e-06

## Sheet: Fig 4B and C
STED distance measurements
4B											4C
wild type					dpy-28						wild type					dpy-28
Line Number	Left	Right	Distance		Line Number	Left	Right	Distance			Line Number	Left	Right	Distance		Line Number	Left chromosome	Right Chromosome	Distance between chromosomes in nanometers
ROI #	LP nm	RP nm	D(nm)		ROI #	LP nm	RP nm	D(NM)			ROI #	LP nm	RP nm	D(NM)		ROI #	LP nm	RP	D(NM)		remove outlier (#82)
1	91.903	209.226	117.323		25	226	377	151			1	241.588	419.424	177.836		56	203.032	388.255	185.223		185.223
2	113.128	302.975	189.847		14	122	278	156			2	301.957	483.132	181.174		58	177.778	373.334	195.556		195.556
4	113.128	211.444	98.316		15	148	299	150			3	204.511	373.824	169.313		61	141.239	301.075	159.836		159.836
5	117.582	236.294	118.712		16	148	279	131			4	232.517	369.074	136.556		62	114.394	283.386	168.992		168.992
6	140.727	306.584	165.857		18	124	309	185			5	213.183	337.77	124.587		63	169.995	355.731	185.736		185.736
7	119.527	241.353	121.826		19	151	335	184			6	211.563	344.289	132.726		57	157.403	355.731	198.328		198.328
8	119.527	279.882	160.355		20	171	394	223			7	253.534	378.61	125.077		59	166.846	355.731	188.884		188.884
9	95.049	235.883	140.834		21	174	378	203			8	119.499	230.612	111.113		60	182.588	321.103	138.515		138.515
11	95.049	219.193	124.144		24	96	274	178			9	225.907	434.699	208.793		66	153.364	389.546	236.181		236.181
28	115	229.264	114.264		26	127	254	127			10	188.921	342.619	153.698		65	110.123	267.442	157.319		157.319
29	205.246	340.621	135.375		35	96.072	342.802	246.73			11	173.793	342.619	168.826		67	144.163	282.191	138.028		138.028
30	198.695	366.822	168.127		36	159.392	323.151	163.759			12	188.26	342.619	154.358		68	110.422	272.989	162.566		162.566
31	139.742	268.566	128.824		37	65.504	235.813	170.309			13	207.728	389.078	181.35		69	202.441	322.065	119.624		119.624
32	139.742	299.135	159.393		38	144.108	323.151	179.043			14	239.08	430.344	191.264		64	166.949	392.639	225.69		225.69
33	100.349	281.667	181.318		39	120.09	323.151	203.061			15	183.073	339.993	156.92		70	98.933	290.615	191.682		191.682
34	148	316	168		40	102.622	283.649	181.027			16	145.632	254.195	108.562		71	185.499	343.173	157.674		157.674
52	93	283	190		41	91	259	168			17	188.682	286.797	98.115		72	119.661	305.8	186.139		186.139
53	93	237	144		42	124	312	188			18	171.733	366.148	194.415		73	111.683	281.867	170.184		170.184
	Average		145.918		43	170	377	207			19	151.345	327.915	176.57		74	174.167	330.316	156.149		156.149
	Std		27.8734		46	165	373	208			20	151.345	327.915	176.579		75	183.98	370.976	186.996		186.996
					47	87	251	164			21	213.655	361.789	148.134		76	141.755	238.269	96.514		96.514
					48	148	364	216			23	151.135	288.101	136.966		77	159.851	319.703	159.851		159.851
					49	113	318	205			24	200.758	372.835	172.078		78	118.432	321.087	202.653		202.653
					50	80	275	195			25	162.518	309.103	146.585		79	110.538	315.823	205.285		205.285
					51	82	305	223			26	139.682	323.944	184.262		80	155.951	373.059	217.108		217.108
							Avgerage	184.237			27	154.542	282.336	127.794		81	143.72	302.728	159.009		159.009
							StD	29.4516			28	158.581	269.336	110.755		82	150.691	470.911	320.219		156.557
											29	179.744	356.279	176.534		83	145.76	302.316	156.557		99.872
							t-test (wild type versus dpy-28)				30	116.295	310.911	194.616		84	102.572	202.444	99.872		111.898
								0.000101918			31	150.762	266.732	115.971		85	148.459	260.357	111.898		147.171
											32	121.495	286.544	165.05		86	170.719	317.89	147.171		167.251
											33	121.495	307.89	186.395		88	138.947	306.198	167.251
											34	166.577	352.375	185.798
											35	121.73	259.476	137.747				average	173.522		168.789
											36	159.769	279.596	119.827				Stdev	43.0057		34.215
											37	125.669	308.307	181.638			t-test (wild type versus dpy-28)
											38	115.001	287.502	172.501					0.00692026		0.0181462
											39	163.359	320.987	157.627
											40	100.308	240.74	140.432
											41	140.002	258.872	118.87
											42	160.26	264.428	104.169
											43	160.26	324.055	163.795
											44	160.26	290.864	130.604
											45	96.754	241.885	145.131
											46	153.224	289.148	135.924
											47	103.797	215.007	111.211
											49	138.439	226.229	87.79
											50	138.439	290.383	151.945
											51	167.341	337.257	169.916
											52	131.229	280.618	149.32
											53	139.022	267.746	128.724
											54	126.15	298.64	172.49
											55	126.15	311.92	185.77
													average	151.777
													Stdev	29.3309

## Sheet: Fig 5B
REC-8 signal coverage on chromosomes
	coh-4 coh-3	coh-4 coh-3
	vector	capg1 RNAi
	0.226554	0.367535
	0.43512	0.149138
	0.330069	0.210822
	0.422347	0.339512
	0.312305	0.151108
	0.355771	0.235476
	0.386683	0.355147
	0.494113	0.143493
	0.352412	0.279435
	0.424336	0.2299
	0.277683	0.131769
	0.176676	0.0738814
	0.368201	0.0235043
	0.234552	0.0428728
	0.290425	0.119357
	0.211622	0.0277473
	0.207647	0.0852174
	0.310166	0.0397022
	0.189623	0.0317041
	0.58193	0.0556807
	0.256522	0.126873
	0.158142	0.169843
	0.0949636	0.342775
	0.247983	0.0903955
	0.106211	0.188411
	0.24625	0.219072
	0.173598	0.308688
	0.183769	0.0815978
	0.238976	0.0684973
	0.17393	0.155439
average	0.282286	0.161486
t-test		8.91202e-05

## Sheet: 5D, 6B, 7B
5S rDNA foci			5S rDNA foci
Fig 5D															Fig 6B							Fig 7B
rec-8			rec-8					coh-4 coh-3
	#foci	MT	TZ	EP	MP	LP		#foci	MT	TZ	EP	MP	LP		htp-3							rec-8; coh-4 coh-3
	1	0	17	6	11	10		1	0	15	21	20	21		#foci	MT	TZ	EP	MP	LP		#foci	MT	TZ	EP	MP	LP
	2	70	151	187	194	186		2	50	56	73	83	112		1	7	23	10	7	14		1	9	13	6	2	2
	3	0	4	4	12	8		3	0	3	8	7	2		2	109	89	139	148	158		2	40	42	34	19	10
	4	0	0	0	2	2		4	0	0	1	2	0		3	0	1	6	16	12		3	6	25	57	47	39
	totals	70	172	197	219	206		totals	50	74	103	112	135		4	0	0	0	0	0		4	4	6	34	39	47
															totals	116	113	155	171	184		totals	59	86	131	107	98
rec-8 + capg-1			rec-8, capg-1 RNAi					coh-4 coh-3, capg-1 RNAi
	#foci	MT	TZ	EP	MP	LP		#foci	MT	TZ	EP	MP	LP									rec-8 coh-4 coh-3, capg-1 RNAi
	1	0	13	5	4	4		1	0	19	20	15	4									capg-1
	2	124	136	128	145	151		2	60	77	63	88	69		htp-3, capg-1 RNAi							#foci	MT	TZ	EP	MP	LP
	3	0	13	26	29	49		3	0	14	29	25	30		#foci	MT	TZ	EP	MP	LP		1	1	5	0	0	0
	4	0	0	3	7	7		4	0	4	10	8	1		1	0	16	2	1	1		2	45	56	33	9	9
	totals	124	162	162	185	211		totals	60	114	122	136	104		2	108	103	126	125	103		3	18	12	74	69	59
															3	0	10	53	67	65		4	1	0	50	60	57
	chi square														4	0	0	10	9	15		5	0	1	3	8	13
	p value	NA	0.05536	<0.00001	0.000176	<0.00001			NA		0.00035	0.006192			totals	108	129	191	202	184		totals	65	74	160	146	138
	details		3 categories	3 categories	3 categories	3 categories					4 categories	4 categories
			1 vs 2 vs 3	1 vs 2 vs 3 or 4	1 vs 2 vs 3 or 4	1 vs 2 vs 3 or 4					***	**			Chi squre	NA	0.013429	<0.00001	<0.00001	<0.00001		chi square	0.0026	0.004933	0.074068	0.019588	0.0581875
																	3 categories	3 categories	3 categories	3 categories		4 categories	*	**	NS	*	NS
	p value				0.000574	<0.00001				0.043412	0.000121	0.002062	<0.00001				*	***	***	***		1 vs 2 vs 3 vs 4 or 5
	details				4 categorries	4 categories				3 categories	3 categories	3 categories	3 categories
										*	***	**	***
		NS	NS	***	***	***

## Sheet: Fig S3B
RAD-51 foci
wild type								dpy-28
#foci	MT	TZ	EP	MP	LP			#foci	MT	TZ	EP	MP	LP
(sorted)	0	0	1	3	0			(sorted)	0	0	4	3	0
	0	0	4	4	0				0	0	5	4	0
	0	0	4	4	0				0	0	6	4	0
	0	0	4	4	0				0	0	6	4	0
	0	0	4	4	0				0	0	7	4	0
	0	0	5	5	0				0	0	7	4	0
	0	0	5	5	0				0	0	7	4	0
	0	0	5	5	0				0	0	7	6	0
	0	0	6	5	0				0	0	8	6	0
	0	0	6	5	0				0	0	9	6	0
	0	0	6	5	0				0	0	9	6	0
	0	0	6	5	0				0	0	9	6	0
	0	0	6	5	0				0	0	9	6	0
	0	0	6	5	0				0	0	9	7	0
	0	0	6	6	0				0	0	9	7	0
	0	0	6	6	0				0	0	10	8	0
	0	0	6	6	0				0	0	10	8	0
	0	0	6	6	0				0	0	10	8	0
	0	0	7	6	0				0	0	10	8	0
	0	0	7	6	0				0	0	10	8	0
	0	0	7	6	0				0	0	10	9	0
	0	0	7	6	0				0	0	10	9	0
	0	0	7	6	0				0	0	11	10	0
	0	0	7	6	0				0	0	11	10	0
	0	0	7	6	0				0	1	12	10	0
	0	0	7	6	0				0	1	12	11	0
	0	0	7	6	0				0	1	12	11	0
	0	0	8	7	0				0	3	12	11	0
	0	0	8	7	0				0	3	12	11	0
	0	0	8	7	0				0	3	13	12	0
	0	0	8	7	0				0	4		13	0
	0	0	8	7	0				0	4		13	0
	0	0		8	0				0	5		13	0
	0	0			0				0	6			0
	0	0			0				0	6			0
	0	0			0				0	6			0
	0	0			0				0	6			0
	0	0			0				0	6			0
	0	0			0				0	6			0
	0	0			0				0	7			0
	0	0			0				0	7			0
	0	0			0				0	7			0
	0	0			0				0	8			0
	0	0			0				0	8			0
	0	0			0				0	9			0
	0	0			0				0	9			0
	0	0			0				0	10			0
	0	0			0				0	10			0
	0	1			0				0				0
	0	1			0				0				0
	0	1			0				0				0
	0	1			0				0				0
	0	1			0				0				0
	0	1			0				0				0
	0	1			0				0				0
	0	1			0				0				0
	0	2			0				0				0
	0	2			0				0				0
	0	3			0				0				0
	0	3			0				0				0
	0	3			1				0				0
	0	3			1				0				0
	0	4			1				0				0
	0	4			1				0				0
	0	4			1				0				0
	0	4			1				0				0
	0	4			1				0				0
	0	4			1				0				0
	0	4			1				0				0
	0	4			1				0				0
	0	4			1				0				0
	0	5			1				0				0
	0	6			1				0				0
	0	6			1				0				0
	0	6			1				0				0
	0	6			1				0				0
	0	6			1				0				0
	0	6			1				0				0
	0	6			1				0				0
	0	7			1				0				0
	0	7			1				0				0
	0	7			1				0				0
	0	9			1				0				1		18
	0				1				0				1
	0				1				0				1
	0				2				0				1
	0				2				0				1
	0				2				0				1
	0				2				0				1
	0				2				0				1
	0				2				0				1
	0				2				0				1
	0				2				0				1
	0				2				0				1
	0				2				0				1
	0				2				0				1
	0				3				0				1
	0				3				0				1
	0				3				0				1
	0				3				0				1
	0				3				0				2
	0				3				0				2
	0				3				0				2
	0				4				0				2
	0				4				0				3
	0				4				0				3
	0				4				0				3
	0				4				0				3
	0				5				0				4
	0				5				0				4
	0				6				0				4
	0								0				4
	0								0				5
	0								1				8
	0								1
	0								1
	0
	0
	0
	0
	0
	0
	0
	0
	0
	0
	0
	0
	0
	0
	0
	0
	0
	0
	0
	0
	0
	0
	0
	0
	0
	0
	0
	0
	0
	0
	0
	0
	0
	0
	0
	0
	0
	0
	0
	0
	0
	0
	0
	0
	0
	0
	0
	0
	0
	0
	0
	0
	0
	0
	0
	0
	0
	0
	0
	0
	0
	0
	0
	0
	0
	0
	0
	1
	1
	1
	1
	1
	1
	1
	1
	1
Wt male	MT	TZ	EP	MP	LP			dpy-28 male	MT	TZ	EP	MP	LP
average	0.046875	1.6506	6.09375	5.60606	0.936937				0.0258621	2.83333	9.2	7.87879	0.587719
st dev	0.211924	2.40646	1.53159	1.08799	1.35028				0.159412	3.43532	2.28035	2.99747	1.27475
								t test	0.357408	0.0225456	3.39412e-08	0.00012113	0.0472298
										*	***	***	*
numbers
wild type								dpy-28
#foci	MT	TZ	EP	MP	LP			#foci	MT	TZ	EP	MP	LP
0	183	48	0	0	60			0	113	24	0	0	82
1	9	8	1	0	25			1	3	3	0	0	18
2 to 3	0	6	0	1	18			2 to 3	0	3	0	1	8
4 to 6	0	17	17	26	8			4 to 6	0	9	4	12	5
7 or more	0	4	14	6	0			7 or more	0	9	26	20	1
									116	48	30	33	114
total	192	83	32	33	111
percents
wild type								dpy-28
#foci	MT	TZ	EP	MP	LP			#foci	MT	TZ	EP	MP	LP
0	95.3125	57.8313	0	0	54.0541			0	97.4138	50	0	0	71.9298
1	4.6875	9.63855	3.125	0	22.5225			1	2.58621	6.25	0	0	15.7895
2 to 3	0	7.22892	0	3.0303	16.2162			2 to 3	0	6.25	0	3.0303	7.01754
4 to 6	0	20.4819	53.125	78.7879	7.20721			4 to 6	0	18.75	13.3333	36.3636	4.38596
7 or more	0	4.81928	43.75	18.1818	0			7 or more	0	18.75	86.6667	60.6061	0.877193
sum	100	100	100	100	100				100	100	100	100	100

## Sheet: Fig S3C
# apoptotic bodies
	vector	capg-1 RNAi
	2	5
	1	5
	0	3
	4	5
	3	4
	1	5
	1	5
	0	3
	1	12
	2	9
	1	7
	1	14
	1	8
	0	5
	2	9
	2	9
	0	15
	4	6
	1	12
	0	8
	3	3
	0	7
	2	5
	1	4
	3	6
	2	12
	0	17
	2	6
	3	3
	2	12
	4	17
	2	16
	3	18
	2	9
average	1.64706	8.35294
st dev	1.22802	4.55194
median	2	7
MIN	0	3
Q1	1	5
median	2	7
Q3	2	12
MAX	4	18
Q1-min	1	2
25th	1	5
50th	1	2
75th	0	5
Max-Q3	2	6
